# Supplementary material for: Antibiotic Resistance of Selected Bacteria after Treatment of the Supragingival Biofilm with Subinhibitory Chlorhexidine Concentrations
Source: Antibiotics (Basel). 2022 Oct 17;11(10):1420. doi: 10.3390/antibiotics11101420 (PMC9598507; doi:10.3390/antibiotics11101420)
Supplement: Supplementary file 1 [file antibiotics-11-01420-s001.zip]

Archive with 1 entries (1 files):
- antibiotics-1939022-supplementary.pdf
